# Supplementary material for: Growth Suppression of a Robust Bacterium Methylobacterium extorquens by Porous Materials with Oxygen Functional Groups
Source: Life (Basel). 2023 Nov 9;13(11):2185. doi: 10.3390/life13112185 (PMC10672207; doi:10.3390/life13112185)
Supplement: Supplementary file 1 [file life-13-02185-s001.zip]

Archive with 1 entries (1 files):
- life-2664461-supplementary.pdf
